# Supplementary material for: Community support model on breastfeeding and complementary feeding practices in remote areas in Vietnam: implementation, cost, and effectiveness
Source: Int J Equity Health. 2021 May 17;20:121. doi: 10.1186/s12939-021-01451-0 (PMC8127246; doi:10.1186/s12939-021-01451-0)
Supplement: Supplementary file 1 — Additional file 1. An excel file with Monitoring and supportive supervision forms (in English and Vietnamese) used the IYCF support group. [file 12939_2021_1451_MOESM1_ESM.xlsx]

## Sheet: CD3. Household visit (2)
HOUSEHOLD VISIT RECORD						GHI CHÉP HOẠT ĐỘNG THĂM HỘ GIA ĐÌNH
No.	Date of visit	Mother or care giver name	Problems detected	Counseling content	Practise result after counseling 1-3 months	STT	Ngày thăm	Họ và tên mẹ của trẻ/đối tượng được thăm	Vấn đề đã phát hiện	Nội dung tư vấn	Kết quả thực hiện sau khi tư vấn 1-3 tháng

## Sheet: GS-SG.Checklist
Province: .............................. District: ................................				Visit date: ____/_____/201__	Tỉnh:.................................... Quận/Huyện.......................................				Ngày giám sát: ____/_____/201__
Commune: ........................... Village/Hamlet ................................					Xã / Phường:......................... Thôn/Xóm/Ấp:............................
SUPPORTIVE SUPERVISION CHECKLIST - for each group meeting					BẢNG KIỂM GIÁM SÁT HOẠT ĐỘNG - cho mỗi một buổi họp nhóm
	IYCF SG facilitator(s): ..............................................		Group:	1. Breastfeeding		Người điều hành nhóm:………………………………		Nhóm:	1 Nuôi con bằng sữa mẹ
	Supervisor's name:………………………………………			2. Complementary feeding		Giám sát viên:………………………………………..			2 Ăn bổ sung
	from 1. Province / A&T; 2. District; 3. Commune			3. Community		GSV Tuyến 1. Tỉnh/A&T; 2. Huyện; 3. Xã			3 Cộng đồng
No.	Contents	Rank		Notes	STT	Nội dung	Nhận xét		Ghi chú
		Good	Not good				Tốt	Không tốt
1	Organization and staff:				1	Nơi tổ chức và cán bộ:
1.1.	Place is clean with adequate light				1.1.	Nơi họp nhóm sạch sẽ và đủ ánh sáng
1.2.	Not overcrowded (<20 participants)				1.2.	Không quá đông (<20 người)
1.3.	Participants were arranged in circle				1.3.	Người tham dự ngồi hình vòng cung
1.4.	Follow timeline				1.4.	Theo đúng lịch sinh hoạt đã đăng ký
1.5.	Trained facilitator(s)				1.5.	Tuyên truyền viên được đào tạo
2	Process of the group counseling:				2	Quy trình họp nhóm:
2.0.	Introducing & greating				2.0.	Mở đầu: Giới thiệu và làm quen
2.1.	Step 1: Reviewing previous meeting topic:				2.1.	Bước 1: Ôn chủ đề buổi họp lần trước:
	* Reviewing information					* Tóm tắt thông tin buổi họp trước
	* Assessing the adoption of agreed behaviors					* Tìm hiểu về thực hành còn chưa làm được
	* Discussing/sharing experience					* Thảo luận / chia xẻ kinh nghiệm của thành viên
2.2.	Step 2: Assessing experience about the topic				2.2.	Bước 2: Tìm hiểu kinh nghiệm về chủ đề mới:
	* Introducing the new topic					* Giới thiệu chủ đề mới
	* Exploring current practice					* Tìm hiểu thực hành thông thường tại thôn
	* Identifying participants with good practice					* Xác định điển hình tích cực
2.3.	Step 3: Sharing information about new topics:				2.3.	Bước 3: Chia xẻ nội dung chủ đề mới:
	* Using counseling card/ material					* Sử dụng thẻ tư vấn / tài liệu truyền thông
	* Giving relevant, adequate, accurate information					* Đưa ra thông tin đúng, đủ và phù hợp
	* Summarizing key message					* Có tóm tắt đủ các thông điệp chính
2.4.	Step 4: Planning for new behaviors				2.4.	Bước 4: Lập kế hoạch cho thực hành:
	* Agree on what to do at home					* Thống nhất việc cần thực hiện tại nhà
	* Discussing on how to adopt new behaviors					* Thảo luận cách thực hiện & vượt qua khó khăn
	* Exchanging experience of participants					* Mời điển hình tích cực chia xẻ kinh nghiệm
2.5.	Step 5: Summarizing & planning for next meeting				2.5.	Bước 5: Đánh giá & kế hoạch buổi họp sau
3	Counselor skills:				3	Kỹ điều hành cuộc họp:
3.1.	Using open-ended questions				3.1.	Sử dụng câu hỏi mở
3.2.	Listening, praising				3.2.	Lắng nghe, động viên
3.3.	Presenting clearly, confidently, and persuatively				3.3.	Nói năng rõ ràng, tự tin, vui vẻ
4	Recording and Reporting:				4	Ghi chép và báo cáo:
4.1.	Have record				4.1.	Có sổ ghi chép hoạt động
4.2.	Information accurate, clear, and up to date				4.2.	Thông tin rỗ ràng, chính xác và cập nhật

## Sheet: GB-SG.Report
SUPERVISION SUMMARY REPORT - IYCF support groups in each commune							BÁO CÁO GIÁM SÁT - Nhóm hỗ trợ cho từng xã
						Commune……………………...., district ........................., province: .........................							Xã………………………...., huyện ........................., tỉnh: ...........................
No	Group	Issues Detected					STT	Nhóm	Vấn đề phát hiện
		Resolved			Need follow-up				Đã giải quyết			Cần tiếp tục theo dõi
1	Facilitator's name						1	Người điều hành nhóm:
	...................................							...................................
	Hamlet................................							Thôn: ..................................
	Visit date:…../.……/20…							Ngày giám sát:…../.……/20…
2	Facilitator's name						2	Người điều hành nhóm:
	...................................							...................................
	Hamlet................................							Thôn: ..................................
	Visit date:…../.……/20…							Ngày GS:…../.……/20…
3	Facilitator's name						3	Người điều hành nhóm:
	...................................							...................................
								Thôn:
	Hamlet................................							...................................
	Visit date:…../.……/20…							Ngày giám sát:…../.……/20…
4	Facilitator's name						4	Người điều hành nhóm:
	...................................							...................................
	Hamlet................................							Thôn: ..................................
	Visit date:…../.……/20…							Ngày giám sát:…../.……/20…
5	Facilitator's name						5	Người điều hành nhóm:
	...................................							...................................
	Hamlet................................							Thôn: ..................................
	Visit date:…../.……/20…							Ngày giám sát:…../.……/20…
	Comment and suggestion							Nhận xét và đề xuất:
						____________, ____/_____/201__							____________, ngày ____/_____/201__
						Supervisor		GSV Tuyến 1. Tỉnh/A&T; 2. Huyện; 3. Xã				Giám sát viên
	Supervisor from 1. Province / A&T; 2. District; 3. Commune					Name and signature						Họ tên và chữ ký

## Sheet: CD1. Cover page
	CD1. LIST OF PREGNANT WOMAN 7 - 9 MONTH AND MOTHER WITH CHILDREN UNDER 2 YEARS														CD1. SỔ THEO DÕI PHỤ NỮ MANG THAI 7 - 9 THÁNG VÀ BÀ MẸ CÓ CON DƯỚI 2 TUỔI
		CBW name: ___________________________________														Họ và tên tuyên truyền viên: ___________________________________
		Village: ______________________________________														Thôn/xóm/ấp/tổ/đội: ___________________________________
		Commune: ___________________________________														Xã: _______________________________________
		Commune code: _______________________________														Mã số xã: __________________________________
		District: _____________________________________														Huyện: ____________________________________
		Province: ____________________________________														Tỉnh: ______________________________________

## Sheet: CD1. Subj list_b
CD1. List of pregnant woman 7-9 months and mother who has children under 2 years																																		CD1. Danh sách phụ nữ có thai 7-9 tháng cuối và bà mẹ có con dưới 2 tuổi
No	Mother and child's name	Child birth date	Year 2012												Year 2013												Year 2014							STT	Họ và tên bà mẹ/phụ nữ có thai và trẻ	Ngày sinh của trẻ	Năm 2012												Năm 2013
			1	2	3	4	5	6	7	8	9	10	11	12	1	2	3	4	5	6	7	8	9	10	11	12	1	2	3	4	5	6	7				1	2	3	4	5	6	7	8	9	10	11	12	1
(1)	(2)	(4)	(7)												(8)												(9)							(1)	(2)	(4)	(7)												(8)
	Mother:																																		Mẹ:
	Child:	__.__.__																																	Con:	__.__.__
	Mother:																																		Mẹ:
	Child:	__.__.__																																	Con:	__.__.__
	Mother:																																		Mẹ:
	Child:	__.__.__																																	Con:	__.__.__
	Mother:																																		Mẹ:
	Child:	__.__.__																																	Con:	__.__.__
	Mother:																																		Mẹ:
	Child:	__.__.__																																	Con:	__.__.__
	Mother:																																		Mẹ:
	Child:	__.__.__																																	Con:	__.__.__
	Mother:																																		Mẹ:
	Child:	__.__.__																																	Con:	__.__.__
	Mother:																																		Mẹ:
	Child:	__.__.__																																	Con:	__.__.__
[truncated: 18 more columns]

## Sheet: CD2.CF_community group_10.25
IYCF SUPPORT GROUP RECORD								SỔ THEO DÕI HOẠT ĐỘNG NHÓM HỖ TRỢ NUÔI DƯỠNG TRẺ NHỎ
1	Breast feeding group (Pregnant women and Mothers with children < 6 months)							1	Nhóm Nuôi con bằng sữa mẹ (Phụ nữ có thai và có con < 6 tháng)
2	Complementary fedding group (Mothers with children 6-23.9 months)							2	Nhóm Ăn bổ sung (Bà mẹ có con 6-23.9 tháng)
3	Community group (Fathers, and others such as grantparents, other relatives...)							3	Nhóm Cộng đồng (Bố, và những người khác như ông/bà, cô dì chú bác, họ hàng khác...)
Group	Topics	Date	Number of participants					Nhóm	Chủ đề họp	Ngày họp	Số người Tham dự Họp nhóm
			Group 1		Group 2	Group 3					Của Nhóm 1		Của Nhóm 2	Của Nhóm 3
			Pregnant women	Mothers with a < 6 mo olds	Mothers with a 6-23.9 mo olds	Fathers	Ohters				Phụ nữ có thai	Mẹ có con < 6 tháng	Mẹ có con 6-23.9 tháng	Bố của trẻ	Người khác
			(A2)	(A3)	(B2)	(C2)	(C3)				(A2)	(A3)	(B2)	(C2)	(C3)

## Sheet: CD3. HH_visit.10.25
HOUSEHOLD VISIT RECORD									GHI CHÉP HOẠT ĐỘNG THĂM HỘ GIA ĐÌNH
No.	Visit date	Mother or care giver name	Type			Problems detected	Counseling content	Practise result after counseling 1-3 months	STT	Ngày thăm	Tên người được thăm	Đối tượng			Vấn đề đã phát hiện	Nội dung tư vấn	Kết quả thực hiện sau khi tư vấn 1-3 tháng
			Pregnant women	With children < 6 mo	With children 6-23.9 mo							Phụ nữ có thai	Có con <6 tháng	Có con 6-23 tháng
			(D1)	(D2)	(D3)							(D1)	(D2)	(D3)

## Sheet: CDB. IYCF_SG mo_rep.10.25
Province: ..............................			Month:....												Commune: ________________________	Tỉnh:..........................................			Tháng:....												Xã: ________________________
District: ................................			Year 201....												Commune ID: __ __ __ __ __	Quận/ huyện:............................			Năm 201....												Mã số xã: __ __ __ __ __
MONTHLY REPORT FOR IYCF SUPPORT GROUP AT COMMUNE																BÁO CÁO THÁNG NHÓM HỖ TRỢ NUÔI DƯỠNG TRẺ NHỎ TẠI CỘNG ĐỒNG
Commne level: Keep the record at the commune health station; report the "Total" line to the district by phone																Tuyến xã: Lưu báo cáo tại Trạm Y tế; báo cáo lên huyện dòng Tổng số qua điện thoại
No	Village (with IYCF SG)	Group 1			Group 2		Group 3			No. of household visits			Village Statistics			STT	Thôn (có nhóm hỗ trợ)	Nhóm 1			Nhóm 2		Nhóm 3			Số lần thăm hộ theo đối tượng			Thống kê ở thôn có nhóm hỗ trợ
		No. of meetings	No. of clients		No. of meetings	No. of clients	No. of meetings	No. of clients		Pregnant women	Children < 6 mo	Children 6-23.9 mo	No. of pregnant women	Children < 6 mo	Children 6-23.9 mo			Số buổi họp	Số người dự		Số buổi họp	Số người dự	Số buổi họp	Số người dự		Phụ nữ có thai	Trẻ <6 tháng	Trẻ 6-23,9 tháng	Số Phụ nữ có thai	Số trẻ <6 tháng	Số trẻ 6-23,9 tháng
			Pregnant women	with < 6 months				Fathers	Others										Phụ nữ có thai	Có con <6 tháng				Bố của trẻ	Người khác
		(A1)	(A2)	(A3)	(B1)	(B2)	(C1)	(C2)	(C3)	(D1)	(D2)	(D3)	(E1)	(E2)	(E3)			(A1)	(A2)	(A3)	(B1)	(B2)	(C1)	(C2)	(C3)	(D1)	(D2)	(D3)	(E1)	(E2)	(E3)
		(A1)	(A2)	(A3)	(B1)	(B2)	(C1)	(C2)	(C3)	(D1)	(D2)	(D3)	(E1)	(E2)	(E3)			(A1)	(A2)	(A3)	(B1)	(B2)	(C1)	(C2)	(C3)	(D1)	(D2)	(D3)	(E1)	(E2)	(E3)
	Total																Tổng số
Comments and suggestions:																Nhận xét và khuyến nghị:
												Date………..month……...201….																Ngày……...tháng…….. năm 201….
	Reporter											CHC manager					Người làm báo cáo											Trưởng trạm y tế

## Sheet: CDBHT. IYCF SG  mo_rep.10.25
Province: ..............................			Month:....												Commune: ________________________	Tỉnh:..........................................			Tháng:....
District: ................................			Year 201....												Commune ID: __ __ __ __ __	Quận/ huyện:............................			Năm 201....
MONTHLY REPORT FOR IYCF SUPPORT GROUP AT DISTRICT																BÁO CÁO THÁNG NHÓM HỖ TRỢ NUÔI DƯỠNG TRẺ NHỎ TUYẾN HUYỆN
District office: keep the record at District office; enter data from each commune to and online excel file Province and A&T offices: access to the online excel file to generate reports																Tuyến Huyện: Lưu báo cáo tại Huyện; nhập số liệu từng xã vào file excel ở trên mạng; hoặc gửi email lên tỉnh Tuyến Tỉnh và A&T Hà Nội: dùng số liệu file excel này để tổng hợp báo cáo
No	Commune	Group 1			Group 2		Group 3			No. of Household visits			IYCF villages' Statistics			STT	Xã	Nhóm 1			Nhóm 2		Nhóm 3			Số lần thăm hộ theo đối tượng			Thống kê CHỈ ở các thôn có nhóm hỗ trợ
		No. of meetings	No. of clients		No. of meetings	No. of clients	No. of meetings	No. of clients		Pregnant women	Children < 6 mo	Children 6-23.9 mo	No. of pregnant women	Children < 6 mo	Children 6-23.9 mo			Số buổi họp	Số người dự		Số buổi họp	Số người dự	Số buổi họp	Số người dự		Phụ nữ có thai	Trẻ <6 tháng	Trẻ 6-23,9 tháng	Số Phụ nữ có thai	Số trẻ <6 tháng	Số trẻ 6-23,9 tháng
			Pregnant women	with < 6 months				Fathers	Others										Phụ nữ có thai	Có con <6 tháng				Bố của trẻ	Người khác
		(A1)	(A2)	(A3)	(B1)	(B2)	(C1)	(C2)	(C3)	(D1)	(D2)	(D3)	(E1)	(E2)	(E3)			(A1)	(A2)	(A3)	(B1)	(B2)	(C1)	(C2)	(C3)	(D1)	(D2)	(D3)	(E1)	(E2)	(E3)
		(A1)	(A2)	(A3)	(B1)	(B2)	(C1)	(C2)	(C3)	(D1)	(D2)	(D3)	(E1)	(E2)	(E3)			(A1)	(A2)	(A3)	(B1)	(B2)	(C1)	(C2)	(C3)	(D1)	(D2)	(D3)	(E1)	(E2)	(E3)
	Total																Tổng số
Comments and suggestions:																Nhận xét và khuyến nghị:
												Date………..month……...201….															Ngày………..tháng……… năm 201….
	Reporter											CHC manager					Người làm báo cáo										Cán bộ Ban điều hành
